# Supplementary material for: The Impact of Cell-Intrinsic STAT6 Protein on Donor T Cell-Mediated Graft-Versus-Tumor Effect
Source: Int J Mol Sci. 2024 Dec 31;26(1):280. doi: 10.3390/ijms26010280 (PMC11719522; doi:10.3390/ijms26010280)
Supplement: Supplementary file 1 [file ijms-26-00280-s001.zip]

Archive with 1 entries (1 files):
- ijms-3305334-supplementary.pdf
